# Supplementary material for: Structural and functional connectional fingerprints in mild cognitive impairment and Alzheimer’s disease patients
Source: PLoS One. 2017 Mar 23;12(3):e0173426. doi: 10.1371/journal.pone.0173426 (PMC5363868; doi:10.1371/journal.pone.0173426)
Supplement: S1 File — (ZIP) [file pone.0173426.s001.zip]

Archive with 3 entries (3 files):
- MCI_mean_conn.mat
- NC_mean_conn.mat
- AD_mean_conn.mat
